# Supplementary material for: Short Read Lengths Recover Ecological Patterns in 16S rRNA Gene Amplicon Data
Source: Mol Ecol Resour. 2025 Mar 13;25(6):e14102. doi: 10.1111/1755-0998.14102 (PMC12225704; doi:10.1111/1755-0998.14102)
Supplement: Supplementary file 2 — Data S2. Supplementary Tables. [file MEN-25-e14102-s002.xlsx]

## Sheet: S1. Detailed Study metadata
										Temporal samples
Dataset ID	Title	First author	Environment	Experimental unit	DNA Extraction mass/volume	extraction method	Sequencer	disturbance	Replicates	Post disturbance time point (Days)	Accession	DOI
1	Successional dynamics in the gut microbiome determine the success of Clostridium difficile infection in adult pig models	Jurburg	Feces	Pig	NA	mag Mini DNA Isolation Kit (AGOWA)	Illumina MiSeq	Clindamycin added	5	1	PRJNA528235	10.3389/fcimb.2019.00271
2	Temporal dynamics of gut microbiota in triclocarban-exposed weaned rats	Kennedy	Feces	Rat	NA	QIAamp DNA Stool Mini Kit (Qiagen)	Illumina MiSeq	TCC added	4	2	PRJNA351840	10.1007/s11356-018-1627-9
3	Variable responses of human microbiomes to dietary supplementation with resistant starch	Venkataraman	Feces	Human	0.25 mL fecal suspension	Mobio PowerMag soil DNA isolation bead plate (Qiagen)	Illumina MiSeq	Butyrate diet	20	1	PRJNA306884	10.1186/s40168-016-0178-x
4	Temporal dynamics of bacterioplankton communities in response to excessive nitrate loading in oligotrophic coastal water	Dong	Seawater	35 L	500 ml	Mobio Powersoil DNA isolation kit (Qiagen)	Illumina MiSeq	Nitrate added	4	2	PRJDB5020	10.1016/j.marpolbul.2016.10.041
5	Weathered crude oil alters biogeochemical cycles and microbial populations in permeable subtidal sediments	Overholt	Seawater	8.5 L	NA	Mobio Powersoil DNA isolation kit (Qiagen)	Illumina MiSeq	Oil added	3	1	NA	NA
6	Alteration in successional trajectories of bacterioplankton communities in response to co-exposure of cadmium and phenanthrene in coastal water microcosms	Qian	Seawater	42 L	500 ml	Mobio Powersoil DNA isolation kit (Qiagen)	Illumina MiSeq	Cadmium added	5	1	PRJDB4992	10.1016/j.envpol.2016.12.020
7	From rare to dominant: a fine-tuned soil bacterial bloom during petroleum hydrocarbon bioremediation	Fuentes	Soil	300 g	0.5 g	Mobio Powersoil DNA isolation kit (Qiagen)	Illumina MiSeq	Diesel added	3	0	PRJNA291526	10.1128/AEM.02625-15
8	Differential responses of RNA and DNA during secondary succession in soil microbiomes	Jurburg	Soil	50 g	0.5 g	Mobio Powersoil DNA isolation kit (Qiagen)	Illumina MiSeq	Heat shock	5	1	PRJNA329541	10.1038/srep45691
9	Resistance and Recovery of Methane-Oxidizing Communities Depends on Stress Regime and History; A Microcosm Study	Kruistum	Soil	Petri dish	0.5 g	Mobio Powersoil DNA isolation kit (Qiagen)	Illumina MiSeq	Ammonium added	6	1	PRJEB24893	10.3389/fmicb.2018.01714

## Sheet: Table 1
Dataset ID	Title	Environment	Experimental unit	Disturbance	Post disturbance time point (Days)	Accession	DOI	Rarefaction	Avg file size (bytes)	Reads
1	Successional dynamics in the gut microbiome determine the success of Clostridium difficile infection in adult pig models	Feces	Pig	Clindamycin added	1	PRJNA528235	10.3389/fcimb.2019.00271	22946	10.2707	66357	3.88728	20.4524
2	Temporal dynamics of gut microbiota in triclocarban-exposed weaned rats	Feces	Rat	TCC added	2	PRJNA351840	10.1007/s11356-018-1627-9	43594	11.6734	134866	24295	134866
3	Variable responses of human microbiomes to dietary supplementation with resistant starch	Feces	Human	Butyrate diet	1	PRJNA306884	10.1186/s40168-016-0178-x	42448	6.48236	55000
4	Temporal dynamics of bacterioplankton communities in response to excessive nitrate loading in oligotrophic coastal water	Seawater	35 L microcosm	Nitrate added	2	PRJDB5020	10.1016/j.marpolbul.2016.10.041	28368	4.81052	66745
5	Weathered crude oil alters biogeochemical cycles and microbial populations in permeable subtidal sediments	Seawater	8.5 L microcosm	Oil added	1	NA	NA	23869	6.94071	42436
6	Alteration in successional trajectories of bacterioplankton communities in response to co-exposure of cadmium and phenanthrene in coastal water microcosms	Seawater	42 L microcosm	Cadmium added	1	PRJDB4992	10.1016/j.envpol.2016.12.020	29435	3.88728	47517
7	From rare to dominant: a fine-tuned soil bacterial bloom during petroleum hydrocarbon bioremediation	Soil	300 g microcosm	Diesel added	0	PRJNA291526	10.1128/AEM.02625-15	400	4.3687	24295
8	Differential responses of RNA and DNA during secondary succession in soil microbiomes	Soil	50 g microcosm	Heat shock	1	PRJNA329541	10.1038/srep45691	43025	20.4524	99260
9	Resistance and Recovery of Methane-Oxidizing Communities Depends on Stress Regime and History; A Microcosm Study	Soil	Petri dish	Ammonium added	1	PRJEB24893	10.3389/fmicb.2018.01714	24434	6.80699	52001

## Sheet: File metadata
File Name	INSDC Run Accession number	INSDC Project accession number	File Size (bytes)	Subdirectory
DRR066441	DRR066441	PRJDB5020	3948864	Dong	4.81052e+06
DRR066440	DRR066440	PRJDB5020	2866791	Dong
DRR066452	DRR066452	PRJDB5020	5586630	Dong
DRR066453	DRR066453	PRJDB5020	3224714	Dong
DRR066451	DRR066451	PRJDB5020	4318894	Dong
DRR066439	DRR066439	PRJDB5020	4768038	Dong
DRR066438	DRR066438	PRJDB5020	6358921	Dong
DRR066450	DRR066450	PRJDB5020	7411335	Dong
SRR2153559	SRR2153559	PRJNA291526	3507143	Fuentes	4.3687e+06
SRR2153666	SRR2153666	PRJNA291526	5329726	Fuentes
SRR2153664	SRR2153664	PRJNA291526	3931601	Fuentes
SRR2153639	SRR2153639	PRJNA291526	4692336	Fuentes
SRR2153560	SRR2153560	PRJNA291526	3738137	Fuentes
SRR2153665	SRR2153665	PRJNA291526	5013255	Fuentes
Ines-Groeningen-E3-4_S31_L001_R1_001	SRR15524436	PRJNA329541	19439069	Jurburg_microcosm	2.04524e+07
Ines-Groeningen-E5-1_S87_L001_R1_001	SRR15524373	PRJNA329541	38897282	Jurburg_microcosm
Ines-Groeningen-E3-3_S23_L001_R1_001	SRR15524407	PRJNA329541	17433262	Jurburg_microcosm
Ines-Groeningen-E5-3_S8_L001_R1_001	SRR15524460	PRJNA329541	10104208	Jurburg_microcosm
Ines-Groeningen-E3-1_S7_L001_R1_001	SRR15524410	PRJNA329541	16506498	Jurburg_microcosm
Ines-Groeningen-F5-3_S101_L001_R1_001	SRR15524376	PRJNA329541	30908602	Jurburg_microcosm
Ines-Groeningen-F3-4_S124_L001_R1_001	SRR15524436	PRJNA329541	13969240	Jurburg_microcosm
Ines-Groeningen-F5-5_S117_L001_R1_001	SRR15524398	PRJNA329541	16361318	Jurburg_microcosm
276.049_R1	SRR8757706	PRJNA528235	4123921	Jurburg_Pig	10270731
276.015_R1	SRR8757687	PRJNA528235	12081549	Jurburg_Pig
276.017_R1	SRR8757599	PRJNA528235	10732143	Jurburg_Pig
276.053_R1	SRR8757556	PRJNA528235	8216225	Jurburg_Pig
276.051_R1	SRR8757803	PRJNA528235	14417304	Jurburg_Pig
276.016_R1	SRR8757809	PRJNA528235	15208893	Jurburg_Pig
276.014_R1	SRR8757596	PRJNA528235	11183116	Jurburg_Pig
276.050_R1	SRR8757821	PRJNA528235	6202697	Jurburg_Pig
SRR5007643	SRR5007643	PRJNA351840	9432698	Kennedy	1.16734e+07
SRR5007617	SRR5007617	PRJNA351840	18240626	Kennedy
SRR5007694	SRR5007694	PRJNA351840	11348276	Kennedy
SRR5007630	SRR5007630	PRJNA351840	12493912	Kennedy
SRR5007604	SRR5007604	PRJNA351840	10410052	Kennedy
SRR5007658	SRR5007658	PRJNA351840	13084712	Kennedy
SRR5007663	SRR5007663	PRJNA351840	8219049	Kennedy
SRR5007697	SRR5007697	PRJNA351840	10158048	Kennedy
t9.15	ERR2698743	PRJEB24893	5831633	Kruistum	6.80699e+06
t10.18	ERR2698768	PRJEB24893	9614209	Kruistum
t10.16	ERR2698766	PRJEB24893	9419168	Kruistum
t9.16	ERR2698744	PRJEB24893	4839303	Kruistum
t10.17	ERR2698767	PRJEB24893	8031463	Kruistum
t10.15	ERR2698765	PRJEB24893	7078396	Kruistum
t9.17	ERR2698745	PRJEB24893	3916977	Kruistum
t9.14	ERR2698742	PRJEB24893	5724804	Kruistum
WAO-T0O3_S111_L001_R1_001	NA	NA	7508879	Overholt	6.94071e+06
WAO-T0O2_S110_L001_R1_001	NA	NA	6771329	Overholt
WAO-T0O1_S109_L001_R1_001	NA	NA	7750892	Overholt
WAO-T6O2_S116_L001_R1_001	NA	NA	5139316	Overholt
WAO-T6O1_S115_L001_R1_001	NA	NA	6860788	Overholt
WAO-T6O3_S117_L001_R1_001	NA	NA	7613029	Overholt
DRR070531	DRR070531	PRJDB4992	2214571	Qian	3.88728e+06
DRR070552	DRR070552	PRJDB4992	6118768	Qian
DRR070556	DRR070556	PRJDB4992	2489340	Qian
DRR070527	DRR070527	PRJDB4992	6557981	Qian
DRR070555	DRR070555	PRJDB4992	2390242	Qian
DRR070528	DRR070528	PRJDB4992	6601411	Qian
DRR070553	DRR070553	PRJDB4992	2260297	Qian
DRR070529	DRR070529	PRJDB4992	2465649	Qian
SRR3053290	SRR3053290	PRJNA306884	5733847	Venkataraman	6.48236e+06
SRR3053289	SRR3053289	PRJNA306884	8010251	Venkataraman
SRR3053353	SRR3053353	PRJNA306884	5586394	Venkataraman
SRR3053249	SRR3053249	PRJNA306884	7995768	Venkataraman
SRR3053489	SRR3053489	PRJNA306884	6121077	Venkataraman
SRR3053344	SRR3053344	PRJNA306884	6753834	Venkataraman
SRR3053242	SRR3053242	PRJNA306884	5408775	Venkataraman
SRR3053298	SRR3053298	PRJNA306884	6248957	Venkataraman
